# Supplementary material for: The Subjective Experience of Ageism: The Perceived Ageism Questionnaire (PAQ)
Source: Int J Environ Res Public Health. 2022 Jul 19;19(14):8792. doi: 10.3390/ijerph19148792 (PMC9319588; doi:10.3390/ijerph19148792)
Supplement: Supplementary file 1 [file ijerph-19-08792-s001.zip]

Archive with 3 entries (3 files):
- Supplement S3.pdf
- Supplement S1.pdf
- Supplement S2.pdf
